# Supplementary material for: Regulation of Safracin Biosynthesis and Transport in Pseudomonas poae PMA22
Source: Mar Drugs. 2024 Sep 13;22(9):418. doi: 10.3390/md22090418 (PMC11432991; doi:10.3390/md22090418)
Supplement: Supplementary file 1 [file marinedrugs-22-00418-s001.zip]

Archive with 1 entries (1 files):
- marinedrugs-3147605-supplementary.pdf
